# Supplementary material for: Acquisition and Retention Effects of Fundamental Movement Skills on Physical Activity and Health-Related Fitness of Children with Autism Spectrum Disorder
Source: Healthcare (Basel). 2024 Jun 29;12(13):1304. doi: 10.3390/healthcare12131304 (PMC11241392; doi:10.3390/healthcare12131304)
Supplement: Supplementary file 1 [file healthcare-12-01304-s001.zip]

Archive with 1 entries (1 files):
- healthcare-3029926-supplementary.pdf
